# Supplementary material for: Metabolomics Approach Identifies Predictive Serum Markers for Hepatocellular Carcinogenesis Following Hepatitis C Virus Elimination
Source: Cancers (Basel). 2026 Jun 20;18(12):2003. doi: 10.3390/cancers18122003 (PMC13297395; doi:10.3390/cancers18122003)
Supplement: Supplementary file 1 [file cancers-18-02003-s001.zip]

Archive with 1 entries (1 files):
- cancers-4317307-supplementary.pdf
